# Supplementary material for: YdfD, a Lysis Protein of the Qin Prophage, Is a Specific Inhibitor of the IspG-Catalyzed Step in the MEP Pathway of Escherichia coli
Source: Int J Mol Sci. 2022 Jan 29;23(3):1560. doi: 10.3390/ijms23031560 (PMC8835842; doi:10.3390/ijms23031560)
Supplement: Supplementary file 1 [file ijms-23-01560-s001.zip]

Archive with 2 entries (2 files):
- ijms-1539307 Supplementary Materials_edited.pdf
- Table S1.xlsx
