# Supplementary material for: YdfD, a Lysis Protein of the Qin Prophage, Is a Specific Inhibitor of the IspG-Catalyzed Step in the MEP Pathway of Escherichia coli
Source: Int J Mol Sci. 2022 Jan 29;23(3):1560. doi: 10.3390/ijms23031560 (PMC8835842; doi:10.3390/ijms23031560)
Supplement: Supplementary file 1 [file ijms-23-01560-s001.zip › Table S1.xlsx]

## Sheet: Sheet1
	Table S1: List of YdfD interacting proteins (undetermined)
Accession	Description	Score	Coverage	# Proteins	# Unique Peptides	# Peptides	# PSMs	# AAs	MW [kDa]	calc. pI
A0A029II96	Glutamine--fructose-6-phosphate aminotransferase [isomerizing] OS=Escherichia coli 2-005-03_S4_C2 GN=glmS PE=3 SV=1 - [A0A029II96_ECOLX]	186.026	43.84	39	18	18	67	609	66.8406	5.87158
	A2	Sequence	# PSMs	# Proteins	# Protein Groups	Protein Group Accessions	Modifications	ΔCn	q-Value	PEP	XCorr	Charge	MH+ [Da]	ΔM [ppm]	RT [min]	# Missed Cleavages
	High	VQmLAQAAEEHPLHGGTGIAHTR	9	34	1	A0A029II96	M3(Oxidation)	0	0	1.48e-08	7.0908	5	2440.21	-1.74702	42.856	0
	High	RQDIESNLQYDAGDKGIYR	3	34	1	A0A029II96		0	0	4.962e-06	6.61017	3	2241.09	2.11554	45.9001	2
	High	VQMLAQAAEEHPLHGGTGIAHTR	8	34	1	A0A029II96		0	0	1.015e-08	6.3972	5	2424.21	-2.5595	42.931	0
	High	ISHGQVDLSELGPNADELLSK	5	31	1	A0A029II96		0	0	8.453e-07	5.75029	3	2222.13	1.7384	65.8136	0
	High	GLDASIEHDIVHGLQALPSR	7	28	1	A0A029II96		0	0	2.359e-08	5.01743	3	2128.12	3.04804	70.0601	0
	High	GYDSAGLAVVDAEGHMTR	3	30	1	A0A029II96		0	0	1.324e-05	4.3111	3	1848.86	2.34716	53.8582	0
	High	QDIESNLQYDAGDK	3	35	1	A0A029II96		0	0	0.0001443	4.11269	2	1595.72	5.50301e-05	45.9286	0
	High	QDIESNLQYDAGDKGIYR	1	34	1	A0A029II96		0	0	2.251e-05	3.88947	3	2084.99	-0.690014	51.5707	1
	High	IEALAEDFSDKHHALFLGR	2	35	1	A0A029II96		0	0	9.431e-06	3.65404	3	2169.12	4.6841	56.882	1
	High	DVAEILLEGLR	4	36	1	A0A029II96		0	0	0.003401	3.29343	2	1227.7	2.07357	88.3597	0
	High	EISYIHAEAYAAGELK	4	38	1	A0A029II96		0	0	0.0008194	3.23802	3	1764.88	1.65597	55.7615	0
	High	GDQYPIALEGALK	3	37	1	A0A029II96		0	0	0.00355	3.22004	2	1374.73	-0.306645	62.1716	0
	High	FIFLEEGDIAEITR	3	34	1	A0A029II96		0	0	5.208e-05	3.20977	2	1652.86	2.12582	81.6127	0
	High	GYTFVSETDTEVIAHLVNWELK	2	34	1	A0A029II96		0	0	0.0005026	2.66674	3	2551.27	1.09588	92.0065	0
	High	GYDSAGLAVVDAEGHmTR	2	30	1	A0A029II96	M16(Oxidation)	0	0	0.01318	2.19412	2	1864.85	2.44266	48.0763	0
	High	HGPLALIDADMPVIVVAPNNELLEK	2	36	1	A0A029II96		0	0	0.01089	1.51718	3	2668.45	2.77554	88.0637	0
	High	HGPLALIDADmPVIVVAPNNELLEK	1	36	1	A0A029II96	M11(Oxidation)	0	0	0.07171	0.891354	3	2684.44	2.24317	80.4321	0
	High	ELGYLGSLAIcNVPGSSLVR	2	34	1	A0A029II96	C11(Carbamidomethyl)	0	0	0.06003	0.851053	2	2105.12	4.27175	82.7593	0
	High	AFTTQLTVLLMLVAK	1	36	1	A0A029II96		0	0	0.05869	0.783531	2	1648.97	-1.53069	102.434	0
	High	FIFLEEGDIAEITRR	1	34	1	A0A029II96		0	0.002	0.1092	1.0284	3	1808.96	3.6304	72.7798	1
	High	EIYEQPNAIK	1	37	1	A0A029II96		0	0.006	0.1661	0.515798	2	1204.62	-2.0052	40.462	0
	A2	Sequence	# PSMs	# Proteins	# Protein Groups	Protein Group Accessions	Modifications	ΔCn	q-Value	PEP	XCorr	Charge	MH+ [Da]	ΔM [ppm]	RT [min]	# Missed Cleavages
	High	KVLESAIANAEHNDGADIDDLK	5	11	1	A0A0D8VMF1		0	0	1.728e-08	6.53917	3	2338.16	2.59478	53.2231	1
	High	VLESAIANAEHNDGADIDDLKVTK	3	8	1	A0A0D8VMF1		0	0	2.133e-06	5.41331	3	2538.27	2.19346	56.3915	1
	High	VLESAIANAEHNDGADIDDLK	7	11	1	A0A0D8VMF1		0	0	1.645e-06	5.07068	3	2210.06	2.02682	57.3644	0
	High	KVSQALDILTYTNKK	2	9	1	A0A0D8VMF1		0	0	0.0003002	5.03238	3	1721.98	2.64506	48.2331	2
	High	VSQALDILTYTNK	4	9	1	A0A0D8VMF1		0	0	0.0004201	4.64192	2	1465.79	-0.34052	62.3531	0
	High	VSQALDILTYTNKK	6	9	1	A0A0D8VMF1		0	0	0.0004121	4.38024	2	1593.89	0.912673	53.3943	1
	High	KVSQALDILTYTNK	5	9	1	A0A0D8VMF1		0	0	0.001834	3.74057	3	1593.89	2.43597	54.6308	1
	High	KVLESAIANAEHNDGADIDDLKVTK	1	8	1	A0A0D8VMF1		0	0	0.06763	2.78753	4	2666.35	-4.16589	52.6574	2
	High	IFVDEGPSMK	3	7	1	A0A0D8VMF1		0	0	0.03014	2.55594	2	1122.55	-2.23452	46.9781	0
	High	TSHITVVVSDR	25	8	1	A0A0D8VMF1		0	0	0.01499	2.20158	2	1213.65	-0.569908	28.0865	0
	High	LVADLIR	5	12	1	A0A0D8VMF1		0	0.002	0.107	1.99477	2	799.505	1.20567	50.6514	0
	A2	Sequence	# PSMs	# Proteins	# Protein Groups	Protein Group Accessions	Modifications	ΔCn	q-Value	PEP	XCorr	Charge	MH+ [Da]	ΔM [ppm]	RT [min]	# Missed Cleavages
	High	ILEVLQEPDNHHVSAEDLYK	13	9	1	K4Y7I2		0	0	3.17e-06	5.07883	3	2349.18	1.27864	58.6347	0
	High	VLNQFDDAGIVTR	9	9	1	K4Y7I2		0	0	0.0001411	4.04618	2	1447.75	0.276863	55.7484	0
	High	LIDmGEEIGLATVYR	4	9	1	K4Y7I2	M4(Oxidation)	0	0	9.801e-06	3.83486	2	1695.87	2.55825	66.2505	0
	High	LIDMGEEIGLATVYR	14	9	1	K4Y7I2		0	0	1.588e-05	3.62273	2	1679.87	0.936253	76.8212	0
	High	ILEVLQEPDNHHVSAEDLYKR	4	9	1	K4Y7I2		0	0	0.001893	3.26559	3	2505.27	0.084377	54.174	1
	High	VIEFSDDSIEAR	12	6	1	K4Y7I2		0	0	0.000182	3.21575	2	1380.67	1.59933	55.2425	0
	High	SVFELTQQHHHDHLIcLDcGK	1	8	1	K4Y7I2	C16(Carbamidomethyl); C19(Carbamidomethyl)	0	0.001	0.1002	2.46812	4	2574.2	-0.500141	49.6376	0
	A2	Sequence	# PSMs	# Proteins	# Protein Groups	Protein Group Accessions	Modifications	ΔCn	q-Value	PEP	XCorr	Charge	MH+ [Da]	ΔM [ppm]	RT [min]	# Missed Cleavages
	High	GEILGGmAAVEQPEKPAAQPK	8	2	1	E3PKZ8	M7(Oxidation)	0	0	6.957e-06	5.68858	3	2137.09	-1.82592	43.4739	0
	High	ADIDYNTSEAHTTYGVIGVK	10	3	1	E3PKZ8		0	0	6.709e-06	5.36795	3	2154.04	1.32525	53.4867	0
	High	GEILGGMAAVEQPEKPAAQPK	5	2	1	E3PKZ8		0	0	2.496e-06	5.18936	3	2121.1	1.48924	50.8105	0
	High	KVVADIAGVPAQINIAEVR	5	3	1	E3PKZ8		0	0	0.0006147	4.24764	3	1963.14	4.09263	64.781	1
	High	LGIVKPWNSTWFANTK	6	4	1	E3PKZ8		0	0	0.0001157	3.98714	3	1862	3.34055	65.4738	0
	High	LVADSITSQLER	3	4	1	E3PKZ8		0	0	0.0002598	3.37371	2	1331.72	1.84757	56.4807	0
	High	VVADIAGVPAQINIAEVR	8	3	1	E3PKZ8		0	0	0.0005784	3.37302	3	1835.04	1.81685	73.4135	0
	High	EFADNLDSDFK	4	4	1	E3PKZ8		0	0	0.0157	2.84225	2	1300.57	1.97885	55.376	0
	High	VTIHTARPGIVIGK	3	4	1	E3PKZ8		0	0	0.008689	1.94733	3	1461.89	-2.58992	40.2459	0
	A2	Sequence	# PSMs	# Proteins	# Protein Groups	Protein Group Accessions	Modifications	ΔCn	q-Value	PEP	XCorr	Charge	MH+ [Da]	ΔM [ppm]	RT [min]	# Missed Cleavages
A0A0A0G1J0	Lipoyl synthase OS=Escherichia coli GN=lipA PE=3 SV=1 - [A0A0A0G1J0_ECOLX]	54.7656	33.07	26	6	6	22	254	28.7676	7.28369
	A2	Sequence	# PSMs	# Proteins	# Protein Groups	Protein Group Accessions	Modifications	ΔCn	q-Value	PEP	XCorr	Charge	MH+ [Da]	ΔM [ppm]	RT [min]	# Missed Cleavages
	High	ALDILTATPPDVFNHNLENVPR	4	23	1	A0A0A0G1J0		0	0	2.935e-05	3.88738	3	2446.27	0.0522961	76.6723	0
	High	QVRPGADYNWSLK	3	24	1	A0A0A0G1J0		0	0	0.007378	3.71512	2	1533.78	0.331448	44.8769	0
	High	LAQTIADMALR	1	23	1	A0A0A0G1J0		0	0	0.002301	3.39613	2	1202.66	1.87382	57.0849	0
	High	LAQTIADmALR	2	23	1	A0A0A0G1J0	M8(Oxidation)	0	0	0.006032	3.03453	2	1218.65	0.813118	46.5877	0
	High	YVVITSVDRDDLR	6	23	1	A0A0A0G1J0		0	0	0.02004	2.8767	2	1550.82	0.438132	49.5938	1
	High	IETLVPDFR	3	26	1	A0A0A0G1J0		0	0	0.01336	2.67669	2	1089.6	3.90128	61.3044	0
	High	HGVTMLTLGQYLQPSR	3	24	1	A0A0A0G1J0		0	0	0.0007743	2.58953	3	1800.95	3.26392	64.3693	0
	A2	Sequence	# PSMs	# Proteins	# Protein Groups	Protein Group Accessions	Modifications	ΔCn	q-Value	PEP	XCorr	Charge	MH+ [Da]	ΔM [ppm]	RT [min]	# Missed Cleavages
	High	QEEHIELIASENYTSPR	7	21	2	A0A023Z1W3;A0A0A2RAJ9		0	0	0.0003247	4.86739	3	2015.97	1.03523	51.2511	0
	High	MIIGGFSAYSGVVDWAK	2	20	2	A0A023Z1W3;A0A0A2RAJ9		0	0	2.561e-06	3.97379	2	1800.9	2.28356	82.06	0
	High	SPFVTSGIR	4	21	2	A0A023Z1W3;A0A0A2RAJ9		0	0	0.04608	1.85095	2	963.525	-0.428713	41.761	0
	High	mIIGGFSAYSGVVDWAK	2	20	2	A0A023Z1W3;A0A0A2RAJ9	M1(Oxidation)	0	0	0.03451	1.44948	2	1816.9	2.44192	77.5111	0
	High	EIADSIGAYLFVDMAHVAGLVAAGVYPNPVPHAHVVTTTTHK	1	18	2	A0A023Z1W3;A0A0A2RAJ9		0	0	0.02113	1.33456	5	4369.25	2.21962	95.9714	0
	High	LNSAVFPGNQGGPLMHVIAGK	1	1	1	A0A0A2RAJ9		0	0.009	0.2032	2.40544	3	2107.11	1.3753	50.8173	0
A0A017JTH0	Cysteine desulfurase IscS OS=Escherichia coli 1-110-08_S4_C1 GN=iscS PE=3 SV=1 - [A0A017JTH0_ECOLX]	39.9196	26.73	25	8	8	17	404	45.0909	6.3667
	A2	Sequence	# PSMs	# Proteins	# Protein Groups	Protein Group Accessions	Modifications	ΔCn	q-Value	PEP	XCorr	Charge	MH+ [Da]	ΔM [ppm]	RT [min]	# Missed Cleavages
	High	ALGLNDELAHSSIR	4	15	1	A0A017JTH0		0	0	3.032e-05	4.07149	3	1495.79	0.822649	49.2798	0
	High	SGTLPVHQIVGMGEAYR	1	20	1	A0A017JTH0		0	0	0.0002917	3.75917	3	1814.93	2.07777	55.1784	0
	High	NQIADLVGADPR	1	21	1	A0A017JTH0		0	0	0.007329	3.0403	2	1268.66	1.87557	53.2196	0
	High	EGFEVTYLAPQR	2	22	1	A0A017JTH0		0	0	0.005818	2.61334	2	1409.71	2.05617	60.5421	0
	High	QGVDLNSIEWAHH	3	15	1	A0A017JTH0		0	0	0.03058	2.60815	3	1505.72	1.64744	55.3868	0
	High	SGTLPVHQIVGmGEAYR	1	20	1	A0A017JTH0	M12(Oxidation)	0	0	0.02612	2.49701	3	1830.93	7.20371	48.0786	0
	High	LPIDLSQLK	3	21	1	A0A017JTH0		0	0	0.01111	2.3996	2	1026.62	4.05354	63.3188	0
	High	FTTEEEIDYTIELVR	1	15	1	A0A017JTH0		0	0	0.01652	0.73601	2	1857.92	3.84814	81.7881	0
	High	LPIYLDYSATTPVDPR	1	23	1	A0A017JTH0		0	0.009	0.2015	0.345652	2	1820.95	1.72505	71.6478	0
	A2	Sequence	# PSMs	# Proteins	# Protein Groups	Protein Group Accessions	Modifications	ΔCn	q-Value	PEP	XCorr	Charge	MH+ [Da]	ΔM [ppm]	RT [min]	# Missed Cleavages
	High	AQAAANIAQLTVNR	3	26	1	A0A029J109		0	0	0.0001409	4.72971	2	1440.79	-0.695602	49.3481	0
	High	VSLITSDGIK	1	26	1	A0A029J109		0	0	0.01261	3.06344	2	1032.6	2.67266	47.622	0
	High	IAEVRPQVSGIILK	5	27	1	A0A029J109		0	0	0.01299	2.88996	3	1522.94	2.96076	53.6627	0
	High	GDATVLVVGADDKVETRPIVASQAIGDK	2	22	1	A0A029J109		0	0	0.02789	2.71941	3	2824.51	0.274136	59.2985	1
	High	LLGTQYISK	3	26	1	A0A029J109		0	0	0.05324	2.31179	2	1022.59	1.92957	46.3402	0
	High	ARLEEGLNPNAILVPQQGVTR	1	21	1	A0A029J109		0.0183	0	0.003696	2.13999	3	2275.26	3.8017	60.9266	1
	High	AIFPNPDHTLLPGMFVR	2	26	1	A0A029J109		0	0	0.002255	1.43665	3	1925.01	1.41991	76.2919	0
	High	QEYDQALADAQQANAAVTAAK	1	26	1	A0A029J109		0	0	0.02637	0.546334	2	2177.05	0.744257	58.8564	0
	High	WLVTEGLK	1	23	1	A0A029J109		0	0.001	0.07994	2.00546	2	945.544	4.27256	54.5135	0
A0A078ZGQ4	Lipoprotein OS=Escherichia coli 3-267-03_S1_C1 GN=metQ PE=3 SV=1 - [A0A078ZGQ4_ECOLX]	38.2733	51.66	20	8	8	19	271	29.4276	5.2876
	A2	Sequence	# PSMs	# Proteins	# Protein Groups	Protein Group Accessions	Modifications	ΔCn	q-Value	PEP	XCorr	Charge	MH+ [Da]	ΔM [ppm]	RT [min]	# Missed Cleavages
	High	GDIDANAFQHKPYLDQQLK	2	18	1	A0A078ZGQ4		0	0	2.183e-05	4.41999	3	2201.1	1.53677	50.5265	0
	High	FVQAYQSDEVYEAANK	3	20	1	A0A078ZGQ4		0	0	9.588e-06	4.09481	2	1861.86	1.47347	50.1453	0
	High	LKDGVGLLPTVLDVVENPK	3	17	1	A0A078ZGQ4		0	0	0.0002103	3.48896	3	2006.16	2.17164	79.2888	1
	High	VGVIVGAEQQVAEVAQK	3	20	1	A0A078ZGQ4		0	0	1.587e-05	3.23662	2	1724.96	2.5058	60.5376	0
	High	IVELEAPQLPR	4	20	1	A0A078ZGQ4		0	0	0.001432	3.07752	2	1264.73	1.90543	59.6464	0
	High	LVAVGNTFVYPIAGYSK	2	17	1	A0A078ZGQ4		0	0	0.0006593	2.24251	2	1798.98	1.7994	72.378	0
	High	DGIFVEDKDSPYVNLIVTR	1	10	1	A0A078ZGQ4		0	0	0.001427	1.45385	3	2180.13	3.60046	76.1951	1
	High	SLDELQDGSQVAVPNDPTNLGR	1	15	1	A0A078ZGQ4		0	0.003	0.1355	0.496334	2	2325.15	5.90677	65.2385	0
	A2	Sequence	# PSMs	# Proteins	# Protein Groups	Protein Group Accessions	Modifications	ΔCn	q-Value	PEP	XCorr	Charge	MH+ [Da]	ΔM [ppm]	RT [min]	# Missed Cleavages
	High	VQQQLESSDLDQYR	4	34	1	A0A0D7HBH8		0	0	0.0002616	4.68248	2	1708.81	-0.186802	46.6255	0
	High	GVNVVALYGGQR	2	34	1	A0A0D7HBH8		0	0	0.005345	3.56399	2	1232.68	2.44071	51.8389	0
	High	LFASHSTIELPK	3	33	1	A0A0D7HBH8		0	0	0.001834	3.4722	3	1342.74	1.20056	48.714	0
	High	TLIVPPDAPmRPK	1	32	1	A0A0D7HBH8	M10(Oxidation)	0	0	0.03218	2.30211	3	1450.81	-0.285064	43.8625	0
	High	LTIPEVELPNAELLGK	2	34	1	A0A0D7HBH8		0	0	0.009993	1.70637	2	1735.99	2.63467	82.2088	0
D6I572	Acyl-[acyl-carrier-protein]--UDP-N-acetylglucosamine O-acyltransferase OS=Escherichia coli B088 GN=lpxA PE=3 SV=1 - [D6I572_ECOLX]	33.21	18.47	18	3	3	22	249	26.6837	7.09326
	A2	Sequence	# PSMs	# Proteins	# Protein Groups	Protein Group Accessions	Modifications	ΔCn	q-Value	PEP	XCorr	Charge	MH+ [Da]	ΔM [ppm]	RT [min]	# Missed Cleavages
	High	TLDEVKPEIAELAETYPEVK	9	14	1	D6I572		0	0	4.416e-05	4.35362	3	2274.18	2.56054	70.3059	0
	High	DNEIYQFASIGEVNQDLK	8	17	1	D6I572		0	0	0.0002633	3.57221	3	2083	2.18639	78.1515	0
	High	AFTDFFAR	5	14	1	D6I572		0	0	0.01759	1.62998	2	974.475	1.98249	63.864	0
	A2	Sequence	# PSMs	# Proteins	# Protein Groups	Protein Group Accessions	Modifications	ΔCn	q-Value	PEP	XCorr	Charge	MH+ [Da]	ΔM [ppm]	RT [min]	# Missed Cleavages
	High	TTGEHEVSFQVHSEVFAK	1	3	1	A7ZV74		0	0	3.672e-05	4.1895	3	2031.98	0.222401	45.4189	0
	High	VANLGSLGDQVNVK	3	5	1	A7ZV74		0	0	0.0001413	3.56957	2	1413.77	1.3883	52.2872	0
	High	LAEVLAAANAR	3	2	1	A7ZV74		0	0	0.002821	3.53506	2	1098.63	0.984724	44.7234	0
	High	DIADAVTAAGVEVAK	2	4	1	A7ZV74		0	0	9.931e-05	3.23921	2	1429.76	2.52792	66.2572	0
	High	INALETVTIASK	1	2	1	A7ZV74		0	0	0.0007898	2.89551	2	1259.72	1.86286	54.4209	0
H1BSD6	Succinyl-CoA ligase [ADP-forming] subunit beta OS=Escherichia coli 4_1_47FAA GN=sucC PE=3 SV=1 - [H1BSD6_ECOLX]	32.7117	26.23	20	8	8	14	385	41.0285	5.51611
	A2	Sequence	# PSMs	# Proteins	# Protein Groups	Protein Group Accessions	Modifications	ΔCn	q-Value	PEP	XCorr	Charge	MH+ [Da]	ΔM [ppm]	RT [min]	# Missed Cleavages
	High	LHGGEPANFLDVGGGATK	1	18	1	H1BSD6		0	0	0.00021	4.96799	3	1739.88	2.54225	49.7982	0
	High	GLTDAAQQVVAAVEGK	2	14	1	H1BSD6		0	0	4.205e-05	3.50767	2	1556.83	2.10238	79.0957	0
	High	LGADGNALFR	3	18	1	H1BSD6		0	0	0.008229	3.47862	2	1033.54	1.83823	48.2432	0
	High	LADSGLNIIAAK	1	18	1	H1BSD6		0	0	0.01403	2.74973	2	1185.69	2.41363	54.6914	0
	High	AVLVNIFGGIVR	3	17	1	H1BSD6		0	0	0.003388	2.13898	2	1257.77	2.25493	79.1964	0
	High	DLALIEINPLVITK	2	16	1	H1BSD6		0	0	0.00207	2.13418	2	1551.94	0.639077	93.8991	0
	High	AFAENWLGK	1	15	1	H1BSD6		0	0	0.02473	2.05493	2	1035.53	3.01002	53.8933	0
	High	ELYLGAVVDR	1	18	1	H1BSD6		0	0.001	0.08104	1.92396	2	1134.62	1.8314	57.8884	0
A0A0C2APD9	Pyruvate formate lyase-activating enzyme 1 OS=Escherichia coli GN=pflA PE=4 SV=1 - [A0A0C2APD9_ECOLX]	32.4415	27.16	22	5	5	13	243	27.8868	6.45557
	A2	Sequence	# PSMs	# Proteins	# Protein Groups	Protein Group Accessions	Modifications	ΔCn	q-Value	PEP	XCorr	Charge	MH+ [Da]	ΔM [ppm]	RT [min]	# Missed Cleavages
	High	YVVVPGWSDDDDSAHR	5	20	1	A0A0C2APD9		0	0	5.935e-05	4.23917	3	1817.81	1.6132	53.2362	0
	High	IHSFEScGTVDGPGIR	1	19	1	A0A0C2APD9	C7(Carbamidomethyl)	0	0	0.0319	2.71081	3	1731.81	-2.49679	43.323	0
	High	EGIHTcLDTNGFVR	1	20	1	A0A0C2APD9	C6(Carbamidomethyl)	0	0	0.06786	2.59071	3	1618.77	1.52739	49.5583	0
	High	EVTVEDLMK	2	16	1	A0A0C2APD9		0	0	0.02921	2.27201	2	1063.54	2.46103	56.4062	0
	High	IELLPYHELGK	4	21	1	A0A0C2APD9		0	0	0.01246	2.17476	3	1311.73	2.22258	55.6282	0
A0A029L287	Beta-galactosidase OS=Escherichia coli 1-182-04_S3_C3 GN=lacZ PE=3 SV=1 - [A0A029L287_ECOLX]	32.4369	14.65	142	10	10	16	1024	116.466	5.5415
	A2	Sequence	# PSMs	# Proteins	# Protein Groups	Protein Group Accessions	Modifications	ΔCn	q-Value	PEP	XCorr	Charge	MH+ [Da]	ΔM [ppm]	RT [min]	# Missed Cleavages
	High	DVSLLHKPTTQISDFHVATR	3	72	1	A0A029L287		0	0	2.071e-06	4.04061	4	2265.2	1.05033	53.3566	0
	High	NHPSVIIWSLGNESGHGANHDALYR	2	118	1	A0A029L287		0	0	5.407e-05	3.49038	4	2744.33	-0.757332	53.0627	0
	High	IDPNAWVER	1	126	1	A0A029L287		0	0	0.03488	2.74792	2	1099.56	2.22662	50.7704	0
	High	LAAHPPFASWR	2	119	1	A0A029L287		0	0	0.003369	2.7391	3	1252.66	1.84529	47.7647	0
	High	IGLNcQLAQVAER	1	33	1	A0A029L287	C5(Carbamidomethyl)	0	0	0.001213	2.20329	2	1471.77	3.70312	55.1567	0
	High	VVQPNATAWSEAGHISAWQQWR	2	70	1	A0A029L287		0	0	0.007804	1.9235	3	2522.23	0.840904	66.6553	0
	High	LPSEFDLSAFLR	1	100	1	A0A029L287		0	0	0.005216	1.8451	2	1394.73	1.64974	87.4162	0
	High	LSGQTIEVTSEYLFR	2	76	1	A0A029L287		0	0	0.003056	1.58333	2	1742.9	2.40564	71.5489	0
	High	IENGLLLLNGKPLLIR	1	114	1	A0A029L287		0	0	0.03706	0.712865	3	1776.11	2.42217	72.4005	0
	High	LAVMVLR	1	119	1	A0A029L287		0	0.004	0.1497	2.066	2	801.503	1.91897	50.9493	0
E6B597	ABC transporter family protein (Fragment) OS=Escherichia coli 3431 GN=EC3431_2747 PE=3 SV=1 - [E6B597_ECOLX]	32.3093	46.75	13	7	7	15	231	25.7695	5.80811
	A2	Sequence	# PSMs	# Proteins	# Protein Groups	Protein Group Accessions	Modifications	ΔCn	q-Value	PEP	XCorr	Charge	MH+ [Da]	ΔM [ppm]	RT [min]	# Missed Cleavages
	High	ANELMEEFHIEHLR	3	11	1	E6B597		0	0	3.358e-05	4.11072	3	1767.85	2.76228	56.3611	0
	High	DSGLGVLITDHNVR	4	12	1	E6B597		0	0	0.001123	3.52691	2	1495.79	2.3006	55.2839	0
	High	DAGNIIIDDDDISLLPLHAR	3	8	1	E6B597		0	0	0.000275	3.08689	3	2176.13	2.80226	82.2111	0
	High	GIGYLPQEASIFR	2	13	1	E6B597		0	0	0.002087	2.88505	2	1450.77	0.769129	69.1297	0
	High	TTTFYMVVGIVPR	1	13	1	E6B597		0	0	0.002291	1.69834	2	1483.8	2.52727	75.9999	0
	High	LSVYDNLMAVLQIR	1	11	1	E6B597		0	0	0.04514	0.248	2	1634.89	0.279649	96.123	0
	High	FILLDEPFAGVDPISVIDIK	1	13	1	E6B597		0	0.009	0.2008	0.678588	2	2201.22	2.42894	102.766	0
A0A017IGA6	Threonine--tRNA ligase OS=Escherichia coli 1-176-05_S3_C2 GN=thrS PE=3 SV=1 - [A0A017IGA6_ECOLX]	32.075	11.84	43	7	7	13	642	74.0089	6.18896
	A2	Sequence	# PSMs	# Proteins	# Protein Groups	Protein Group Accessions	Modifications	ΔCn	q-Value	PEP	XCorr	Charge	MH+ [Da]	ΔM [ppm]	RT [min]	# Missed Cleavages
	High	TLTQEDVEALEKR	3	36	1	A0A017IGA6		0	0	0.0004449	4.08007	3	1531.8	0.735509	45.3167	1
	High	TLTQEDVEALEK	2	36	1	A0A017IGA6		0	0	0.001377	3.35959	2	1375.7	0.218703	49.5056	0
	High	HYDHAVSPmDVALDIGPGLAK	2	26	1	A0A017IGA6	M9(Oxidation)	0	0	0.004098	2.23154	3	2222.09	-1.44527	58.8541	0
	High	DEEGLEIIR	2	24	1	A0A017IGA6		0	0	0.06142	2.22072	2	1073.55	1.95126	54.5816	0
	High	LVYDMYSTFGFEK	1	35	1	A0A017IGA6		0	0	0.003639	2.15348	2	1599.74	1.61902	74.1596	0
	High	DLGSmDVNEVIEK	1	36	1	A0A017IGA6	M5(Oxidation)	0	0	0.002857	2.14105	2	1464.69	2.18874	53.5649	0
	High	DLGSMDVNEVIEK	1	36	1	A0A017IGA6		0	0	0.01312	1.5493	2	1448.7	3.9271	63.3701	0
	High	ELEVFVR	1	39	1	A0A017IGA6		0	0.006	0.1738	1.73595	2	891.495	1.53485	50.7684	0
A7ZNX6	GTP cyclohydrolase 1 OS=Escherichia coli O139:H28 (strain E24377A / ETEC) GN=folE PE=3 SV=1 - [GCH1_ECO24]	32.0369	35.14	9	5	5	13	222	24.8149	7.32764
	A2	Sequence	# PSMs	# Proteins	# Protein Groups	Protein Group Accessions	Modifications	ΔCn	q-Value	PEP	XCorr	Charge	MH+ [Da]	ΔM [ppm]	RT [min]	# Missed Cleavages
	High	DATSATTTTSLGGLFK	3	7	1	A7ZNX6		0	0	2.552e-05	4.18118	2	1570.8	1.15597	65.77	0
	High	EAALVHEALVAR	3	6	1	A7ZNX6		0	0	0.001699	3.81411	3	1278.72	0.1628	43.7464	0
	High	IVQFFAQRPQVQER	3	6	1	A7ZNX6		0	0	0.02725	2.60835	3	1745.94	0.124329	49.7755	0
	High	MYVDEIFSGLDYANFPK	2	4	1	A7ZNX6		0	0	0.0001556	2.43041	2	2008.94	0.563561	91.2584	0
	High	GLETPLRPPVHEMDNETRK	2	4	1	A7ZNX6		0	0.001	0.0886	1.34275	4	2219.12	-1.50384	42.122	1
A0A027F692	Ribose import ATP-binding protein RbsA OS=Escherichia coli O15:H18 str. K1516 GN=rbsA PE=3 SV=1 - [A0A027F692_ECOLX]	31.9847	13.17	43	5	5	11	501	55.0348	6.13818
	A2	Sequence	# PSMs	# Proteins	# Protein Groups	Protein Group Accessions	Modifications	ΔCn	q-Value	PEP	XCorr	Charge	MH+ [Da]	ΔM [ppm]	RT [min]	# Missed Cleavages
	High	TSGYVTLDGHEVVTR	4	40	1	A0A027F692		0	0	2.393e-05	4.76597	3	1633.82	0.639391	45.677	0
	High	HADEQQAVSDFIR	3	38	1	A0A027F692		0	0	3.067e-05	4.71554	2	1515.72	-1.39272	45.4489	0
	High	DAGTLLWLGK	2	34	1	A0A027F692		0	0	0.03939	1.65655	2	1073.6	2.85681	71.0997	0
	High	KEIYQLINQFK	1	40	1	A0A027F692		0	0	0.03399	1.343	2	1423.8	2.18546	56.8267	1
	High	KLEDQYPHLDKAPGDIR	1	30	1	A0A027F692		0	0.001	0.08128	1.95432	3	1995.03	-1.40088	42.8046	2
A0A017IA14	Hydrogenase-2 large chain OS=Escherichia coli 1-176-05_S3_C2 GN=hybC PE=3 SV=1 - [A0A017IA14_ECOLX]	31.7097	33.16	25	11	11	16	567	62.4937	6.18896
	A2	Sequence	# PSMs	# Proteins	# Protein Groups	Protein Group Accessions	Modifications	ΔCn	q-Value	PEP	XCorr	Charge	MH+ [Da]	ΔM [ppm]	RT [min]	# Missed Cleavages
	High	LTGNTLEVAQLHSTLGR	4	23	1	A0A017IA14		0	0	2.608e-06	4.39252	3	1809.98	1.3004	53.3155	0
	High	GDHTTFVKPNIPATGEFK	1	23	1	A0A017IA14		0	0	0.04931	2.83003	4	1959	1.96833	48.7677	0
	High	GAVNYLSVPEFPTDSK	1	23	1	A0A017IA14		0	0	0.003615	2.24604	2	1723.86	1.27234	68.3658	0
	High	LSDFVEQVYK	1	24	1	A0A017IA14		0	0	0.01763	2.23257	2	1227.63	3.70898	55.0972	0
	High	GVSTWHLNSPEEFTK	1	21	1	A0A017IA14		0	0	0.01341	1.95952	2	1731.84	1.08416	52.5383	0
	High	TPHIQNLAVGGVANPINLDGLGVLNLER	1	24	1	A0A017IA14		0	0	0.0005932	1.87733	3	2894.59	1.03345	85.5308	0
	High	NFNDDVGPYEQSLVGTPVADPNKPLEVVR	1	23	1	A0A017IA14		0	0	0.01019	1.85391	3	3169.58	1.15287	74.2584	0
	High	AAESALNIDVPVNAQYIR	2	23	1	A0A017IA14		0	0	0.004006	1.61346	2	1944.02	1.57032	68.9557	0
	High	GVGFLEAPR	2	25	1	A0A017IA14		0	0.001	0.07831	2.51862	2	945.514	-1.80209	49.3088	0
	High	DAWMIVQR	1	23	1	A0A017IA14		0	0.001	0.08485	1.75752	2	1018.52	2.01909	57.2984	0
	High	DGIISNYQAVVPSTWNSGPR	1	24	1	A0A017IA14		0	0.009	0.1979	0.496667	2	2161.07	3.31742	74.8118	0
E7IGG9	Alkyl hydroperoxide reductase, F subunit OS=Escherichia coli LT-68 GN=ahpF PE=3 SV=1 - [E7IGG9_ECOLX]	31.6783	27.13	40	9	9	18	516	55.5679	5.78271
	A2	Sequence	# PSMs	# Proteins	# Protein Groups	Protein Group Accessions	Modifications	ΔCn	q-Value	PEP	XCorr	Charge	MH+ [Da]	ΔM [ppm]	RT [min]	# Missed Cleavages
	High	VHVDEYDVDVIDSQSASK	3	34	1	E7IGG9		0	0	0.001333	4.13367	3	2005.94	3.49383	52.5563	0
	High	HTAIDGGTFQNEITDR	3	37	1	E7IGG9		0	0	0.01481	3.65594	3	1774.84	2.30582	47.583	0
	High	LTKPVELIATLDDSAK	3	36	1	E7IGG9		0	0	0.008775	2.95695	3	1713.96	-0.58685	62.2228	0
	High	LIPAAVEGGLHQIETASGAVLK	2	31	1	E7IGG9		0	0	0.0001376	2.55762	3	2174.22	1.62379	75.8378	0
	High	ASLSAFDYLIR	2	37	1	E7IGG9		0	0	0.001508	2.5071	2	1255.67	2.21773	73.1707	0
	High	MTLTEIVAK	1	33	1	E7IGG9		0	0	0.03591	2.38745	2	1005.57	3.01166	53.2835	0
	High	ELLAEIAELSDK	1	36	1	E7IGG9		0	0	0.00853	2.18188	2	1330.71	1.29877	73.3706	0
	High	EAQSLLEQIR	1	36	1	E7IGG9		0	0	0.02012	1.93079	2	1186.65	2.62779	52.3132	0
	High	FAGSPLGHEFTSLVLALLWTGGHPSK	2	35	1	E7IGG9		0	0.002	0.1176	1.03881	4	2722.43	-0.474073	100.568	0
A0A017IFN4	Histidine biosynthesis bifunctional protein HisB OS=Escherichia coli 1-176-05_S3_C2 GN=hisB PE=3 SV=1 - [A0A017IFN4_ECOLX]	31.6511	30.14	100	7	7	24	355	40.2363	6.29053
	A2	Sequence	# PSMs	# Proteins	# Protein Groups	Protein Group Accessions	Modifications	ΔCn	q-Value	PEP	XCorr	Charge	MH+ [Da]	ΔM [ppm]	RT [min]	# Missed Cleavages
	High	GDLYIDDHHTVEDTGLALGEALK	4	97	1	A0A017IFN4		0	0	1.216e-05	4.60631	3	2482.22	2.44223	67.819	0
	High	VGDLSTEMIEHFFR	3	97	1	A0A017IFN4		0	0	8.989e-06	3.84551	3	1680.81	2.17078	77.664	0
	High	DGTLISEPPSDFQVDRFDK	2	93	1	A0A017IFN4		0	0	0.005905	2.43102	3	2166.04	1.38398	66.4999	1
	High	DGTLISEPPSDFQVDR	2	95	1	A0A017IFN4		0	0	0.01113	2.29445	2	1775.85	3.81041	65.4221	0
	High	LAFEPGVIPELLK	4	73	1	A0A017IFN4		0	0	0.01676	2.15975	2	1425.84	2.56234	82.9014	0
	High	INTGVGFFDHMLDQIATHGGFR	5	97	1	A0A017IFN4		0	0	0.0003724	2.10349	3	2433.18	1.69454	84.099	0
	High	ATDIQLAENmGINGLR	1	71	1	A0A017IFN4	M10(Oxidation)	0	0	0.06431	1.05865	2	1731.87	1.22603	57.0578	0
	High	VGDLSTEmIEHFFR	2	97	1	A0A017IFN4	M8(Oxidation)	0	0.001	0.09906	0.733918	3	1696.8	2.7371	65.4021	0
	High	ATDIQLAENMGINGLR	1	71	1	A0A017IFN4		0	0.002	0.1164	0.94445	2	1715.89	8.30488	67.0233	0
D6I122	Outer membrane protein tolC OS=Escherichia coli B088 GN=ECCG_02407 PE=4 SV=1 - [D6I122_ECOLX]	31.6036	26.33	43	8	8	16	490	53.3389	5.38916
	A2	Sequence	# PSMs	# Proteins	# Protein Groups	Protein Group Accessions	Modifications	ΔCn	q-Value	PEP	XCorr	Charge	MH+ [Da]	ΔM [ppm]	RT [min]	# Missed Cleavages
	High	QAQYNFVGASEQLESAHR	2	39	1	D6I122		0	0	1.432e-05	4.8976	3	2034.96	-0.688645	51.1721	0
	High	AQYDTVLANEVTAR	3	37	1	D6I122		0	0	3.015e-05	3.72475	2	1550.78	2.41443	54.169	0
	High	NNLDNAVEQLR	2	39	1	D6I122		0	0	0.02277	2.83646	2	1285.65	3.15073	48.4181	0
	High	TIVDVLDATTTLYNAK	2	40	1	D6I122		0	0	0.001906	2.52294	2	1737.93	2.50339	81.5677	0
	High	FNVGLVAITDVQNAR	3	40	1	D6I122		0	0	0.0002979	2.24314	2	1616.88	3.83464	71.1064	0
	High	YNYLINQLNIK	2	36	1	D6I122		0	0	0.04413	1.71006	2	1395.77	5.60287	63.3362	0
	High	QAQDGHLPTLDLTASTGISDTSYSGSK	1	35	1	D6I122		0	0	0.05056	0.734576	3	2750.31	0.553829	63.1536	0
	High	SSFNNINASISSINAYK	1	37	1	D6I122		0	0.006	0.1779	0.246664	2	1829.91	5.2078	60.7461	0
E6B179	tRNA (Guanosine-2'-O-) methyltransferase OS=Escherichia coli 3431 GN=EC3431_1292 PE=4 SV=1 - [E6B179_ECOLX]	31.5519	31.55	27	4	4	8	206	22.6244	6.72705
	A2	Sequence	# PSMs	# Proteins	# Protein Groups	Protein Group Accessions	Modifications	ΔCn	q-Value	PEP	XCorr	Charge	MH+ [Da]	ΔM [ppm]	RT [min]	# Missed Cleavages
	High	TADAVGVHEVHAVWPGSR	4	23	1	E6B179		0	0	1.423e-06	6.50831	3	1887.95	0.176904	47.1938	0
	High	TMASAAAGSNSWVQVK	1	26	1	E6B179		0	0	0.0001049	3.3509	2	1607.8	8.58827	49.4034	0
	High	LLFEGGYPVLAK	2	25	1	E6B179		0	0	0.008452	2.29381	2	1306.74	-0.719101	68.6612	0
	High	GQGMQILATHLSDNAVDFR	1	21	1	E6B179		0	0	0.003035	2.23677	3	2073.02	2.90631	64.6984	0
	A2	Sequence	# PSMs	# Proteins	# Protein Groups	Protein Group Accessions	Modifications	ΔCn	q-Value	PEP	XCorr	Charge	MH+ [Da]	ΔM [ppm]	RT [min]	# Missed Cleavages
	High	GAVPGATGSDLIVKPAVK	6	6	1	A0A070RZ87		0	0	9.93e-06	4.6409	3	1679.97	0.90772	49.7133	0
	High	VTVQSLDVVR	4	9	1	A0A070RZ87		0	0	0.01085	3.13962	2	1115.64	1.37043	49.7957	0
	High	IFTEDGVSIPVTVIEVEANR	2	7	1	A0A070RZ87		0	0.001	0.07815	0.84526	3	2188.15	2.00424	84.5892	0
W1GCH1	4-hydroxy-3-methylbut-2-en-1-yl diphosphate synthase (flavodoxin) OS=Escherichia coli ISC41 GN=ispG PE=3 SV=1 - [W1GCH1_ECOLX]	30.9096	39.23	41	2	9	14	311	34.3451	6.7124
	A2	Sequence	# PSMs	# Proteins	# Protein Groups	Protein Group Accessions	Modifications	ΔCn	q-Value	PEP	XCorr	Charge	MH+ [Da]	ΔM [ppm]	RT [min]	# Missed Cleavages
	High	QIDQPLHLGITEAGGAR	1	38	2	W1GCH1;A0A070S6E1		0	0	0.000717	4.3712	3	1775.94	1.82952	53.1753	0
	High	TTDVEATVNQIK	3	37	1	W1GCH1		0	0	0.002514	3.6885	2	1318.69	0.8656	44.6744	0
	High	VSLAADPVEEIK	2	41	2	W1GCH1;A0A070S6E1		0	0	0.006668	2.70933	2	1270.69	1.94583	55.3745	0
	High	ASDVFLAVESYR	1	41	2	W1GCH1;A0A070S6E1		0	0	0.00931	2.47681	2	1356.68	3.35101	63.2748	0
	High	VSVPTMDAAEAFK	1	38	1	W1GCH1		0	0	0.02335	1.97387	2	1365.67	1.31243	60.4116	0
	High	SAIGLGLLLSEGIGDTLR	2	39	2	W1GCH1;A0A070S6E1		0	0	0.00372	1.93828	2	1785.01	1.45014	94.4916	0
	High	QEFDVIGTVNALEQR	1	42	2	W1GCH1;A0A070S6E1		0	0	0.001486	1.82519	2	1718.87	1.08034	74.3595	0
	High	QQVNVPLVADIHFDYR	1	30	2	W1GCH1;A0A070S6E1		0	0	0.05391	1.42994	3	1913.99	3.00816	71.2751	0
	High	VGFDILK	2	41	2	W1GCH1;A0A070S6E1		0	0.001	0.09085	1.7013	2	791.468	2.03386	56.648	0
A0A073HDJ8	Zinc-binding dehydrogenase family protein OS=Escherichia coli 5-366-08_S1_C3 GN=AB67_2368 PE=3 SV=1 - [A0A073HDJ8_ECOLX]	30.8471	29.77	1	1	5	27	346	37.5163	6.44287
	A2	Sequence	# PSMs	# Proteins	# Protein Groups	Protein Group Accessions	Modifications	ΔCn	q-Value	PEP	XCorr	Charge	MH+ [Da]	ΔM [ppm]	RT [min]	# Missed Cleavages
	High	GSFESFAQAVR	18	40	2	A0A027Y816;A0A073HDJ8		0	0	0.00783	2.7492	2	1198.59	1.90111	53.5342	0
	High	SVTAIDISSEK	4	51	2	A0A027Y816;A0A073HDJ8		0	0	0.008001	2.56795	2	1149.6	-2.47032	42.9354	0
	High	SVVNDTDGIVR	2	47	2	A0A027Y816;A0A073HDJ8		0	0	0.0105	2.38067	2	1174.6	-1.18789	42.1687	0
	High	SFGAmQTFNSLEmSAPQMQSVLR	1	1	1	A0A073HDJ8	M5(Oxidation); M13(Oxidation)	0	0	0.02673	1.85796	3	2592.18	-5.27358	58.9948	0
	High	FNQLILETAGVPQTVELAVEIAGPHAQLALVGTLHQDLHLTSATFGK	2	34	2	A0A027Y816;A0A073HDJ8		0	0	0.03936	1.79347	4	4948.66	1.09305	5.22887	0
A0A096ZNT3	Translation initiation factor IF-2 OS=Escherichia coli GN=infb PE=3 SV=1 - [A0A096ZNT3_ECOLX]	30.7931	12.7	59	9	9	16	882	96.2788	6.06201
	A2	Sequence	# PSMs	# Proteins	# Protein Groups	Protein Group Accessions	Modifications	ΔCn	q-Value	PEP	XCorr	Charge	MH+ [Da]	ΔM [ppm]	RT [min]	# Missed Cleavages
	High	YYSVIYNLIDEVK	2	30	1	A0A096ZNT3		0	0	0.0004095	2.94431	2	1618.84	1.29426	83.5484	0
	High	LVQQFADAGIR	1	27	1	A0A096ZNT3		0	0	0.04794	2.8109	2	1217.67	1.89044	49.2331	0
	High	QQIIGLAEVR	2	31	1	A0A096ZNT3		0	0	0.01834	2.74176	2	1126.66	1.7915	52.3361	0
	High	AAQVPVVVAVNK	4	33	1	A0A096ZNT3		0	0	0.02109	2.5606	2	1194.72	2.51693	47.9199	0
	High	ENELEEAVMSDR	1	31	1	A0A096ZNT3		0	0	0.004581	2.23304	2	1421.62	1.72028	54.7376	0
	High	VIEAESLDLR	1	30	1	A0A096ZNT3		0	0	0.01041	2.04769	2	1144.62	1.17828	51.2997	0
	High	TSLLDYIR	3	46	1	A0A096ZNT3		0	0	0.02303	1.97993	2	980.544	2.89799	67.376	0
	High	AGTGIDELLDAILLQAEVLELK	1	40	1	A0A096ZNT3		0	0	0.01204	1.16955	3	2324.3	2.54862	105.652	0
	High	DNVVIYEGELESLR	1	31	1	A0A096ZNT3		0	0	0.02589	0.837495	2	1635.83	3.61006	70.8254	0
D6I9F9	Putative uncharacterized protein OS=Escherichia coli B185 GN=ECDG_01937 PE=4 SV=1 - [D6I9F9_ECOLX]	29.9615	59.33	35	2	5	16	150	16.8367	5.2876
	A2	Sequence	# PSMs	# Proteins	# Protein Groups	Protein Group Accessions	Modifications	ΔCn	q-Value	PEP	XCorr	Charge	MH+ [Da]	ΔM [ppm]	RT [min]	# Missed Cleavages
	High	GVVHDTWPQALIAR	3	21	2	D6I9F9;C0ST84		0	0	0.02977	3.81439	3	1562.85	1.23941	55.9287	0
	High	SEVLTHIGNEMLAK	4	32	2	D6I9F9;C0ST84		0	0	0.0004047	3.7723	2	1541.8	1.55794	51.4328	0
	High	LQQPDIVETLITLPETQLK	6	24	2	D6I9F9;C0ST84		0	0	0.0004493	2.9838	2	2179.23	1.61169	93.9444	0
	High	SSAIYLLRPTNK	1	32	1	D6I9F9		0	0	0.002501	2.83663	2	1362.77	-1.82666	43.9226	0
	High	VHFQQADDDNDVAVSLVIALIVENPQQQLK	2	17	1	D6I9F9		0	0	0.002593	1.84513	3	3346.72	-1.57824	101.43	0
L9I1D6	Elongation factor 4 OS=Escherichia coli 3.4880 GN=lepA PE=3 SV=1 - [L9I1D6_ECOLX]	29.3887	15.83	21	7	7	13	556	61.7359	5.51611
	A2	Sequence	# PSMs	# Proteins	# Protein Groups	Protein Group Accessions	Modifications	ΔCn	q-Value	PEP	XCorr	Charge	MH+ [Da]	ΔM [ppm]	RT [min]	# Missed Cleavages
	High	TGVGVQDVLER	1	17	1	L9I1D6		0	0	0.001173	3.79847	2	1172.63	1.83919	50.6729	0
	High	DIHGAPVGDTLTLAR	2	17	1	L9I1D6		0	0	0.005316	3.46247	3	1535.82	2.78893	53.5008	0
	High	VDALALITHR	2	20	1	L9I1D6		0	0	0.002773	3.24186	2	1108.65	1.22486	55.3779	0
	High	IDLPAADPER	2	18	1	L9I1D6		0	0	0.01544	2.78942	2	1096.56	-1.53953	46.9236	0
	High	LPAVNNIYELR	2	12	1	L9I1D6		0	0	0.009749	2.59214	2	1301.72	2.23349	60.0869	0
	High	GYASLDYNFK	2	21	1	L9I1D6		0	0	0.0166	2.40108	2	1177.55	0.911292	52.2059	0
	High	VKPQVYAGLFPVSSDDYEAFR	2	19	1	L9I1D6		0	0	0.00396	1.63064	3	2388.19	2.13658	71.6455	0
	A2	Sequence	# PSMs	# Proteins	# Protein Groups	Protein Group Accessions	Modifications	ΔCn	q-Value	PEP	XCorr	Charge	MH+ [Da]	ΔM [ppm]	RT [min]	# Missed Cleavages
	High	GVVHDTWPQALIAR	3	21	2	D6I9F9;C0ST84		0	0	0.02977	3.81439	3	1562.85	1.23941	55.9287	0
	High	SEVLTHIGNEMLAK	4	32	2	D6I9F9;C0ST84		0	0	0.0004047	3.7723	2	1541.8	1.55794	51.4328	0
	High	LQQPDIVETLITLPETQLK	6	24	2	D6I9F9;C0ST84		0	0	0.0004493	2.9838	2	2179.23	1.61169	93.9444	0
	High	SSAIYLLR	1	2	1	C0ST84		0	0.001	0.09279	1.9574	2	922.537	1.54426	50.1883	0
B7MK71	Cell division topological specificity factor OS=Escherichia coli O45:K1 (strain S88 / ExPEC) GN=minE PE=3 SV=1 - [MINE_ECO45]	28.8109	63.64	4	4	4	12	88	10.2285	5.23682
	A2	Sequence	# PSMs	# Proteins	# Protein Groups	Protein Group Accessions	Modifications	ΔCn	q-Value	PEP	XCorr	Charge	MH+ [Da]	ΔM [ppm]	RT [min]	# Missed Cleavages
	High	SDAEPHYLPQLR	9	3	1	B7MK71		0	0	0.001992	3.44923	2	1425.71	0.894433	46.3626	0
	High	DILEVIcK	1	3	1	B7MK71	C7(Carbamidomethyl)	0	0	0.04449	1.9171	2	989.535	1.69839	62.6015	0
	High	YVQIDPEMVTVQLEQK	1	3	1	B7MK71		0	0	0.04023	1.8406	2	1919.98	3.40606	72.7753	0
	High	DGDISILELNVTLPEAEELK	1	2	1	B7MK71		0	0	0.03084	1.04868	2	2198.15	0.840823	95.7214	0
P0ADN4	UPF0438 protein YifE OS=Escherichia coli O157:H7 GN=yifE PE=3 SV=2 - [YIFE_ECO57]	28.7608	32.14	6	4	4	6	112	13.1254	6.55127
	A2	Sequence	# PSMs	# Proteins	# Protein Groups	Protein Group Accessions	Modifications	ΔCn	q-Value	PEP	XCorr	Charge	MH+ [Da]	ΔM [ppm]	RT [min]	# Missed Cleavages
	High	RFHTLSGGKPQVEGAEDYTDSDD	1	3	1	P0ADN4		0	0	9.39e-05	6.65013	3	2524.12	-0.855318	43.9048	1
	High	HGYAFNELDLGK	2	5	1	P0ADN4		0	0	6.974e-05	5.07217	2	1363.67	1.76744	50.6761	0
	High	HGYAFNELDLGKR	2	5	1	P0ADN4		0	0	0.001228	4.87154	3	1519.77	1.82806	44.5375	1
	High	FHTLSGGKPQVEGAEDYTDSDD	1	3	1	P0ADN4		0	0	0.02768	3.21069	3	2368.01	-3.2121	47.071	0
	A2	Sequence	# PSMs	# Proteins	# Protein Groups	Protein Group Accessions	Modifications	ΔCn	q-Value	PEP	XCorr	Charge	MH+ [Da]	ΔM [ppm]	RT [min]	# Missed Cleavages
	High	AAGASVFALSNR	3	20	1	A0A017ICZ3		0	0	0.02341	3.72561	2	1163.62	3.93099	47.8404	0
	High	NTEQAAFVVLK	2	22	1	A0A017ICZ3		0	0	0.005078	3.37197	2	1219.67	1.07397	52.0638	0
	High	SGDTFIPLYDR	2	27	1	A0A017ICZ3		0	0	0.009109	2.90968	2	1283.63	3.37928	60.6726	0
	High	VVVLDPGHGGIDTGAIGR	1	26	1	A0A017ICZ3		0	0	0.002197	2.76822	3	1732.94	2.29853	55.9733	0
	High	IATAIAEGVISYFHWFDNQK	1	20	1	A0A017ICZ3		0	0	0.01455	1.57313	3	2310.16	1.18821	91.7555	0
	High	SPSVPSVLVETSFITNPEEER	1	23	1	A0A017ICZ3		0	0	0.04757	0.704096	2	2317.17	4.49086	78.5572	0
M8THF9	Cytochrome d ubiquinol oxidase subunit 1 OS=Escherichia coli 2871950 GN=cydA PE=4 SV=1 - [M8THF9_ECOLX]	26.1172	13.95	21	7	7	16	509	56.6692	7.10791
	A2	Sequence	# PSMs	# Proteins	# Protein Groups	Protein Group Accessions	Modifications	ΔCn	q-Value	PEP	XCorr	Charge	MH+ [Da]	ΔM [ppm]	RT [min]	# Missed Cleavages
	High	YTPNVADATEAQIQQATK	4	18	1	M8THF9		0	0	1.079e-05	3.72818	2	1948.96	1.80399	56.249	0
	High	KDLGYGLLLK	1	20	1	M8THF9		0	0	0.006247	3.14621	2	1119.68	2.09143	52.4773	1
	High	AYSLLEQLR	3	18	1	M8THF9		0	0	0.03894	2.25597	2	1092.61	1.8651	58.7302	0
	High	FAIQIPYALGIIATR	1	17	1	M8THF9		0	0	0.0484	2.0537	2	1646.97	1.57283	92.8029	0
	High	VAPLYFAFR	3	18	1	M8THF9		0	0	0.05047	1.85118	2	1083.6	3.43412	67.6257	0
	High	SVDTPVIGLK	2	19	1	M8THF9		0	0.003	0.135	2.09835	2	1028.6	2.24426	49.9718	0
	High	DLGYGLLLK	2	20	1	M8THF9		0	0.006	0.1735	1.32501	2	991.585	2.60711	70.2092	0
A0A017IFA8	2-dehydro-3-deoxyphosphooctonate aldolase OS=Escherichia coli 1-176-05_S3_C2 GN=kdsA PE=3 SV=1 - [A0A017IFA8_ECOLX]	25.7244	46.13	27	7	7	26	284	30.7989	6.80029
	A2	Sequence	# PSMs	# Proteins	# Protein Groups	Protein Group Accessions	Modifications	ΔCn	q-Value	PEP	XCorr	Charge	MH+ [Da]	ΔM [ppm]	RT [min]	# Missed Cleavages
	High	KPQFVSPGQmGNIVDKFK	2	22	1	A0A017IFA8	M10(Oxidation)	0	0	1.474e-05	5.01169	3	2036.06	0.501446	47.5087	1
	High	IITDVHEPSQAQPVADVVDVIQLPAFLAR	9	21	1	A0A017IFA8		0	0	7.141e-07	4.79748	3	3141.7	1.47643	94.5414	0
	High	VSGNSPVIFDVTHALQcR	3	21	1	A0A017IFA8	C17(Carbamidomethyl)	0	0	1.475e-06	4.24426	3	2000	-1.57644	66.7886	0
	High	AGMAVGLAGLFIEAHPDPEHAK	3	18	1	A0A017IFA8		0	0	0.001872	2.9732	3	2231.14	3.75742	68.1004	0
	High	VVSIGDINVANDLPFVLFGGMNVLESR	1	21	1	A0A017IFA8		0	0	0.002295	2.21121	3	2875.51	1.76635	103.909	0
	High	AGmAVGLAGLFIEAHPDPEHAK	2	18	1	A0A017IFA8	M3(Oxidation)	0	0	0.01868	1.73738	3	2247.13	2.78852	61.7069	0
	High	GFEELDTSK	4	23	1	A0A017IFA8		0	0	0.02307	1.28467	2	1025.48	-2.44714	38.7325	0
	High	LGIPYVFK	2	24	1	A0A017IFA8		0	0.002	0.1087	1.25512	2	936.559	3.90393	64.9826	0
	A2	Sequence	# PSMs	# Proteins	# Protein Groups	Protein Group Accessions	Modifications	ΔCn	q-Value	PEP	XCorr	Charge	MH+ [Da]	ΔM [ppm]	RT [min]	# Missed Cleavages
	High	TGSAALDLAYVAAGR	2	12	1	D7YQY7		0	0	2.322e-05	4.91406	2	1435.75	0.364199	62.2352	0
	High	AAEAVIIDTIR	2	11	1	D7YQY7		0	0	0.004599	2.86859	2	1171.67	1.63036	56.1555	0
	High	DLDGTILATGFPFK	2	13	1	D7YQY7		0	0	0.0005608	2.24025	2	1494.79	2.0629	89.0079	0
A0A023YXQ2	Outer membrane lipoprotein pcp OS=Escherichia coli O145:H28 str. RM12581 GN=slyB PE=4 SV=1 - [A0A023YXQ2_ECOLX]	17.3113	25.16	12	2	2	5	155	15.5781	9.30518
	A2	Sequence	# PSMs	# Proteins	# Protein Groups	Protein Group Accessions	Modifications	ΔCn	q-Value	PEP	XCorr	Charge	MH+ [Da]	ΔM [ppm]	RT [min]	# Missed Cleavages
	High	VVLASNGSQVTVSPR	4	11	1	A0A023YXQ2		0	0	9.75e-05	4.37966	2	1513.83	-0.437366	45.9599	0
	High	SLATAAGAVAGGVAGQGVQSAmNK	1	11	1	A0A023YXQ2	M22(Oxidation)	0	0	0.004661	2.45107	3	2132.07	-2.92188	56.2709	0
	A2	Sequence	# PSMs	# Proteins	# Protein Groups	Protein Group Accessions	Modifications	ΔCn	q-Value	PEP	XCorr	Charge	MH+ [Da]	ΔM [ppm]	RT [min]	# Missed Cleavages
	High	IHIGLDNYSGGR	2	51	1	A0A070RYS9		0	0	0.03818	2.93897	3	1301.66	0.243162	44.5419	0
	High	AIDQAGIQFR	2	50	1	A0A070RYS9		0	0	0.02825	2.62227	2	1118.6	1.12991	46.2279	0
	High	AGDPPSIPLSR	1	51	1	A0A070RYS9		0	0	0.03584	2.44027	2	1109.59	-1.53388	45.0867	0
	High	IVRPGYAIEYDFFDPR	2	53	1	A0A070RYS9		0	0	0.04737	1.79438	3	1957.99	2.1799	69.6831	0
	High	NENTILPATLDYR	1	50	1	A0A070RYS9		0	0	0.007212	1.57708	2	1519.78	0.108472	62.6872	0
A0A0D8VI70	Penicillin-binding protein (Fragment) OS=Escherichia coli GN=UC40_20720 PE=4 SV=1 - [A0A0D8VI70_ECOLX]	13.5581	16.76	18	2	2	5	173	18.2192	6.94678
	A2	Sequence	# PSMs	# Proteins	# Protein Groups	Protein Group Accessions	Modifications	ΔCn	q-Value	PEP	XCorr	Charge	MH+ [Da]	ΔM [ppm]	RT [min]	# Missed Cleavages
	High	QQLGLSPQDSLGTR	3	18	1	A0A0D8VI70		0	0	0.009793	3.17524	2	1499.78	1.21174	50.2975	0
	High	TNGSLNAAEATETLR	2	15	1	A0A0D8VI70		0	0	0.007594	2.74913	2	1547.75	-7.50711	50.6031	0
	A2	Sequence	# PSMs	# Proteins	# Protein Groups	Protein Group Accessions	Modifications	ΔCn	q-Value	PEP	XCorr	Charge	MH+ [Da]	ΔM [ppm]	RT [min]	# Missed Cleavages
	High	TLPLKPLPLK	1	38	1	A0A079CUJ1		0	0	0.02102	2.33877	3	1119.75	1.32013	50.0377	0
	High	ENYPTSQAIGAPLFR	2	36	1	A0A079CUJ1		0	0	0.002263	2.21562	2	1663.85	3.01305	63.661	0
	High	DEYPEVLNVDNK	2	43	1	A0A079CUJ1		0	0	0.003188	2.09893	2	1434.68	1.58799	56.253	0
	High	MGWTLYTLELLR	1	47	1	A0A079CUJ1		0	0.001	0.08669	0.744698	2	1495.8	-1.65505	89.6262	0
	High	QLLDAALK	2	43	1	A0A079CUJ1		0	0.006	0.1689	2.38587	2	871.525	0.392126	47.3956	0
A0A073VAS9	Peptidoglycan-associated lipoprotein OS=Escherichia coli 5-172-05_S1_C1 GN=pal PE=3 SV=1 - [A0A073VAS9_ECOLX]	13.0553	15.12	10	2	2	5	172	18.6552	6.80029
	A2	Sequence	# PSMs	# Proteins	# Protein Groups	Protein Group Accessions	Modifications	ΔCn	q-Value	PEP	XCorr	Charge	MH+ [Da]	ΔM [ppm]	RT [min]	# Missed Cleavages
	High	GVSADQISIVSYGK	2	10	1	A0A073VAS9		0	0	0.0001546	2.73704	2	1423.75	2.26724	55.237	0
	High	GTPEYNISLGER	3	9	1	A0A073VAS9		0	0	0.003482	2.63625	2	1335.66	1.46751	48.9185	0
	A2	Sequence	# PSMs	# Proteins	# Protein Groups	Protein Group Accessions	Modifications	ΔCn	q-Value	PEP	XCorr	Charge	MH+ [Da]	ΔM [ppm]	RT [min]	# Missed Cleavages
	High	DHRPYVVGFAAETNNVEEYAR	2	37	1	A0A0D8VLM1		0	0	5.645e-06	3.3334	3	2437.15	-2.86727	56.1832	0
	High	NPDIVAGVAALK	1	36	1	A0A0D8VLM1		0	0	0.01391	3.04544	2	1167.68	2.50391	57.0428	0
	High	KELLGQLLLDEIVTR	1	38	1	A0A0D8VLM1		0	0	0.001266	2.54049	3	1740.03	0.978814	81.424	1
	High	ELLGQLLLDEIVTR	1	38	1	A0A0D8VLM1		0	0	0.0008806	1.34159	2	1611.93	0.685858	99.1086	0
A0A017ICA8	Outer membrane protein assembly factor BamB OS=Escherichia coli 1-176-05_S3_C2 GN=yfgL PE=3 SV=1 - [A0A017ICA8_ECOLX]	11.1362	17.35	33	4	4	6	392	41.7703	4.94482
	A2	Sequence	# PSMs	# Proteins	# Protein Groups	Protein Group Accessions	Modifications	ΔCn	q-Value	PEP	XCorr	Charge	MH+ [Da]	ΔM [ppm]	RT [min]	# Missed Cleavages
	High	GESAPATAFGAAVVGGDNGR	2	27	1	A0A017ICA8		0	0	0.0001462	2.52328	2	1803.87	3.10005	54.9747	0
	High	ELGSVNDFIVDGNR	2	32	1	A0A017ICA8		0	0	0.005749	2.25895	2	1534.75	-1.04045	62.225	0
	High	AQVYALNTSDGTVAWQTK	1	28	1	A0A017ICA8		0	0	0.001647	1.917	2	1952.97	0.405637	59.3502	0
	High	VDSSGFQTDPVAADGK	1	1	1	A0A017ICA8		0	0.006	0.1758	1.54697	3	1593.75	4.00772	45.4526	0
	A2	Sequence	# PSMs	# Proteins	# Protein Groups	Protein Group Accessions	Modifications	ΔCn	q-Value	PEP	XCorr	Charge	MH+ [Da]	ΔM [ppm]	RT [min]	# Missed Cleavages
	High	FAASVFTNLSR	1	74	1	A0A070D7F4		0	0	0.002291	3.2378	2	1212.64	1.45329	59.0993	0
	High	VAAAGDLFVAVVGHQADGR	1	71	1	A0A070D7F4		0	0	0.0003356	2.3109	3	1852.98	5.33317	64.4979	0
	High	DLLAPWVPDAPSR	3	49	1	A0A070D7F4		0	0	0.0116	1.97081	2	1436.76	2.64928	78.4963	0
	High	YIPQAIAQGVAAIIAEAK	1	72	1	A0A070D7F4		0	0	0.01018	1.61484	3	1827.04	0.97945	95.8207	0
	High	AIINDILAGMLDAGHAK	1	60	1	A0A070D7F4		0	0	0.02741	1.11566	3	1722.92	1.48161	84.5552	0
	High	ANDVNYHDSGATIR	1	6	1	A0A070D7F4		0	0.007	0.1803	0.248333	3	1532.71	3.92545	72.701	0
A0A025J556	Outer membrane protein assembly factor BamC OS=Escherichia coli O86:H34 str. 99-3124 GN=bamC PE=3 SV=1 - [A0A025J556_ECOLX]	11.0059	14.83	38	4	4	6	344	36.8336	5.56689
	A2	Sequence	# PSMs	# Proteins	# Protein Groups	Protein Group Accessions	Modifications	ΔCn	q-Value	PEP	XCorr	Charge	MH+ [Da]	ΔM [ppm]	RT [min]	# Missed Cleavages
	High	ALDIRPPAQPLALVSGAR	3	31	1	A0A025J556		0	0	0.0003891	3.14552	3	1845.08	2.40915	66.9984	0
	High	SSLQFIDPK	1	38	1	A0A025J556		0	0	0.06344	2.68938	2	1034.55	-0.164351	49.1236	0
	High	GPFNVVWQR	1	35	1	A0A025J556		0	0	0.02252	2.55374	2	1102.58	1.86392	58.1222	0
	High	GNTLWPQVVSVLQAK	1	31	1	A0A025J556		0	0.003	0.1345	0.496403	2	1639.92	2.4456	78.5707	0
	A2	Sequence	# PSMs	# Proteins	# Protein Groups	Protein Group Accessions	Modifications	ΔCn	q-Value	PEP	XCorr	Charge	MH+ [Da]	ΔM [ppm]	RT [min]	# Missed Cleavages
	High	GLAPTTQFDVLIHILSLR	3	28	1	A0A017IEH6		0	0	4.81e-05	3.41714	3	1994.15	3.21096	97.0614	0
	High	DLSGFVDGTENPAGEETRR	1	29	1	A0A017IEH6		0	0	0.005461	3.16787	3	2049.95	2.2572	53.9232	1
	High	FPDAHLGAVVAFGNNTWR	1	26	1	A0A017IEH6		0	0	0.07226	1.1175	3	1971.98	-0.177714	70.7363	0
	High	DLSGFVDGTENPAGEETR	1	29	1	A0A017IEH6		0	0	0.037	1.06505	2	1893.84	-1.84405	61.8822	0
	High	FTKPVTGGYYFAPSLDK	1	29	1	A0A017IEH6		0	0	0.06853	0.744167	2	1890.97	5.28252	56.5955	0
A0A070KMZ6	Cell division protein ZapA OS=Escherichia coli 2-156-04_S3_C2 GN=zapA PE=3 SV=1 - [A0A070KMZ6_ECOLX]	6.54472	11.93	6	1	1	2	109	12.6164	5.24951
	A2	Sequence	# PSMs	# Proteins	# Protein Groups	Protein Group Accessions	Modifications	ΔCn	q-Value	PEP	XCorr	Charge	MH+ [Da]	ΔM [ppm]	RT [min]	# Missed Cleavages
	High	DALNQAADDLNQR	2	6	1	A0A070KMZ6		0	0	0.002478	3.36628	2	1443.69	3.78229	48.726	0
	A2	Sequence	# PSMs	# Proteins	# Protein Groups	Protein Group Accessions	Modifications	ΔCn	q-Value	PEP	XCorr	Charge	MH+ [Da]	ΔM [ppm]	RT [min]	# Missed Cleavages
	High	EVEGFGEVFR	2	13	1	A0A017IJ57		0	0	0.01166	2.30747	2	1168.56	0.853486	58.879	0
	High	TAWENIIAPQLDAR	2	15	1	A0A017IJ57		0	0	0.04499	1.02978	2	1597.84	5.99671	71.8965	0
	High	IAILTVSNR	1	14	1	A0A017IJ57		0	0.001	0.0854	1.8985	2	986.605	5.8157	48.0118	0
A0A0E0TU91	Extracellular solute-binding protein YbaE OS=Escherichia coli UMNK88 GN=UMNK88_496 PE=4 SV=1 - [A0A0E0TU91_ECOLX]	6.35417	10.71	96	4	4	6	523	59.7798	6.93213
	A2	Sequence	# PSMs	# Proteins	# Protein Groups	Protein Group Accessions	Modifications	ΔCn	q-Value	PEP	XCorr	Charge	MH+ [Da]	ΔM [ppm]	RT [min]	# Missed Cleavages
	High	LTQFTAELVR	2	84	1	A0A0E0TU91		0	0	0.01379	2.55672	2	1177.66	2.83186	54.5505	0
	High	LIGEAPEYTLEQWLR	1	90	1	A0A0E0TU91		0	0	0.002405	1.85314	2	1817.94	0.192423	83.402	0
	High	IPYYRPLEPLQPGFLPGR	1	91	1	A0A0E0TU91		0	0	0.02588	1.69267	3	2113.17	5.80819	71.3132	0
	High	AVEYWITPPLFEK	2	91	1	A0A0E0TU91		0	0.001	0.08806	0.836303	2	1592.84	1.84795	80.6329	0
	A2	Sequence	# PSMs	# Proteins	# Protein Groups	Protein Group Accessions	Modifications	ΔCn	q-Value	PEP	XCorr	Charge	MH+ [Da]	ΔM [ppm]	RT [min]	# Missed Cleavages
	High	IVQSPDVIPADSEAGR	1	18	1	A0A073TXB5		0	0	0.003317	2.59402	2	1653.84	-1.87272	49.5379	0
M8TBN0	N-acetylneuraminate lyase OS=Escherichia coli 2871950 GN=nanA PE=4 SV=1 - [M8TBN0_ECOLX]	2.59311	6.7	18	1	1	1	179	19.5	5.5415
	A2	Sequence	# PSMs	# Proteins	# Protein Groups	Protein Group Accessions	Modifications	ΔCn	q-Value	PEP	XCorr	Charge	MH+ [Da]	ΔM [ppm]	RT [min]	# Missed Cleavages
	High	EQVLEIVAEEAK	1	18	1	M8TBN0		0	0	0.004096	2.59311	2	1357.72	0.976884	62.367	0
	A2	Sequence	# PSMs	# Proteins	# Protein Groups	Protein Group Accessions	Modifications	ΔCn	q-Value	PEP	XCorr	Charge	MH+ [Da]	ΔM [ppm]	RT [min]	# Missed Cleavages
	High	LTFTALQQR	1	83	1	A0A023YX63		0	0	0.03832	2.58955	2	1077.61	0.669317	49.2562	0
	High	LLLLNIPSPIK	1	102	1	A0A023YX63		0	0.006	0.1759	0.842113	2	1220.8	2.33733	78.7105	0
A0A073UKC9	Bacterial regulatory helix-turn-helix , lysR family protein (Fragment) OS=Escherichia coli 5-366-08_S1_C1 GN=AB08_3742 PE=4 SV=1 - [A0A073UKC9_ECOLX]	2.57346	14.09	16	2	2	2	220	25.0169	7.1958
	A2	Sequence	# PSMs	# Proteins	# Protein Groups	Protein Group Accessions	Modifications	ΔCn	q-Value	PEP	XCorr	Charge	MH+ [Da]	ΔM [ppm]	RT [min]	# Missed Cleavages
	High	AAESLYLTQSAVSFR	1	39	1	A0A073UKC9		0	0.001	0.07961	0.86389	2	1642.85	4.59598	63.1088	0
	High	LYKNQDAHTGLQFEAR	1	7	1	A0A073UKC9		0	0.005	0.1533	2.57346	2	1890.91	-17.6371	43.7285	1
	A2	Sequence	# PSMs	# Proteins	# Protein Groups	Protein Group Accessions	Modifications	ΔCn	q-Value	PEP	XCorr	Charge	MH+ [Da]	ΔM [ppm]	RT [min]	# Missed Cleavages
	High	GVAEAIEAVAHGDESTSR	2	11	1	A0A027TA26		0	0	0.0009414	2.49414	2	1798.86	1.72193	55.7816	0
	High	LIEYPGALQVVNFAEGK	2	12	1	A0A027TA26		0	0	0.01048	1.34997	2	1848	3.1158	79.1025	0
	High	LFHSDAVPIDHLIAPEQLVIDNIYR	1	10	1	A0A027TA26		0	0	0.05347	1.32154	4	2888.53	0.0980412	85.1007	0
	High	VIDEIKLPPGTIIGAVVR	1	10	1	A0A027TA26		0	0.008	0.1897	1.13886	3	1890.15	2.06497	73.9898	1
	A2	Sequence	# PSMs	# Proteins	# Protein Groups	Protein Group Accessions	Modifications	ΔCn	q-Value	PEP	XCorr	Charge	MH+ [Da]	ΔM [ppm]	RT [min]	# Missed Cleavages
	High	TYTQQHLNELTLLR	1	7	1	A0A079A3S5		0	0	0.00469	2.30453	3	1729.93	2.39315	53.5954	0
	A2	Sequence	# PSMs	# Proteins	# Protein Groups	Protein Group Accessions	Modifications	ΔCn	q-Value	PEP	XCorr	Charge	MH+ [Da]	ΔM [ppm]	RT [min]	# Missed Cleavages
	High	LEPADDFRDEPVK	1	20	1	N2IPY6		0	0	0.03785	2.15742	2	1530.75	1.1338	43.8692	1
A0A017IA74	Peptidyl-prolyl cis-trans isomerase OS=Escherichia coli 1-176-05_S3_C2 GN=fklB PE=4 SV=1 - [A0A017IA74_ECOLX]	2.15697	6.31	24	1	1	1	206	22.1755	4.89404
	A2	Sequence	# PSMs	# Proteins	# Protein Groups	Protein Group Accessions	Modifications	ΔCn	q-Value	PEP	XCorr	Charge	MH+ [Da]	ΔM [ppm]	RT [min]	# Missed Cleavages
	High	LIDGTVFDSSVAR	1	24	1	A0A017IA74		0	0	0.008042	2.15697	2	1379.72	0.891295	59.3435	0
	A2	Sequence	# PSMs	# Proteins	# Protein Groups	Protein Group Accessions	Modifications	ΔCn	q-Value	PEP	XCorr	Charge	MH+ [Da]	ΔM [ppm]	RT [min]	# Missed Cleavages
	High	QQLGISVLSWR	1	27	1	D6I4W0		0	0	0.008952	2.05525	2	1286.73	3.89267	68.9021	0
	A2	Sequence	# PSMs	# Proteins	# Protein Groups	Protein Group Accessions	Modifications	ΔCn	q-Value	PEP	XCorr	Charge	MH+ [Da]	ΔM [ppm]	RT [min]	# Missed Cleavages
	High	DFGVEFASR	1	44	1	A0A0E1L9J7		0	0	0.04306	1.9374	2	1027.49	1.21851	56.0992	0
M8TQM5	LPS-assembly protein LptD OS=Escherichia coli 2871950 GN=lptD PE=3 SV=1 - [M8TQM5_ECOLX]	1.92304	4.86	58	2	2	2	617	70.5009	5.03369
	A2	Sequence	# PSMs	# Proteins	# Protein Groups	Protein Group Accessions	Modifications	ΔCn	q-Value	PEP	XCorr	Charge	MH+ [Da]	ΔM [ppm]	RT [min]	# Missed Cleavages
	High	VSDPSYFNDFDNK	1	57	1	M8TQM5		0	0	0.01284	1.92304	2	1547.67	4.91167	53.5097	0
	High	LLATHYQQTNLDWYNSR	1	46	1	M8TQM5		0	0	0.03593	1.62383	3	2123.03	0.474318	55.039	0
	A2	Sequence	# PSMs	# Proteins	# Protein Groups	Protein Group Accessions	Modifications	ΔCn	q-Value	PEP	XCorr	Charge	MH+ [Da]	ΔM [ppm]	RT [min]	# Missed Cleavages
	High	GVDTTDAAANAIPAAQTLAR	2	76	1	A0A029PIG0		0	0	0.001044	1.8155	2	1926.99	0.334075	60.2264	0
	High	SSQTPWTLDPVAVGALDYR	1	47	1	A0A029PIG0		0	0.009	0.208	0.497172	2	2076.04	2.05276	80.4367	0
A0A023Z2Z1	Putative membrane protein YqjD OS=Escherichia coli O145:H28 str. RM12581 GN=yqjD PE=4 SV=1 - [A0A023Z2Z1_ECOLX]	1.80861	15.84	5	1	1	2	101	11.0439	9.40771
	A2	Sequence	# PSMs	# Proteins	# Protein Groups	Protein Group Accessions	Modifications	ΔCn	q-Value	PEP	XCorr	Charge	MH+ [Da]	ΔM [ppm]	RT [min]	# Missed Cleavages
	High	SLSDTLEEVLSSSGEK	2	5	1	A0A023Z2Z1		0	0	0.002944	1.80861	2	1680.81	-4.90216	78.9966	0
	A2	Sequence	# PSMs	# Proteins	# Protein Groups	Protein Group Accessions	Modifications	ΔCn	q-Value	PEP	XCorr	Charge	MH+ [Da]	ΔM [ppm]	RT [min]	# Missed Cleavages
	High	IIAPEGSDNAFQTSNPK	2	41	1	K4W2R7		0	0	0.003304	1.75358	2	1788.88	3.36552	47.5982	0
E9YA90	Oligopeptide/dipeptide ABC transporter OS=Escherichia coli TA007 GN=ERHG_00560 PE=3 SV=1 - [E9YA90_ECOLX]	1.73303	5.53	21	1	1	1	217	24.1938	7.47412
	A2	Sequence	# PSMs	# Proteins	# Protein Groups	Protein Group Accessions	Modifications	ΔCn	q-Value	PEP	XCorr	Charge	MH+ [Da]	ΔM [ppm]	RT [min]	# Missed Cleavages
	High	MTIGEIIAEPLR	1	21	1	E9YA90		0	0	0.04042	1.73303	2	1342.74	3.40581	72.9839	0
	A2	Sequence	# PSMs	# Proteins	# Protein Groups	Protein Group Accessions	Modifications	ΔCn	q-Value	PEP	XCorr	Charge	MH+ [Da]	ΔM [ppm]	RT [min]	# Missed Cleavages
	High	ILANTDSITGLPNR	1	83	1	E9YZR7		0	0	0.006309	1.71943	2	1484.82	5.67872	55.0256	0
	A2	Sequence	# PSMs	# Proteins	# Protein Groups	Protein Group Accessions	Modifications	ΔCn	q-Value	PEP	XCorr	Charge	MH+ [Da]	ΔM [ppm]	RT [min]	# Missed Cleavages
	High	DLGLAGASLR	1	22	1	A0A025J5X9		0	0.006	0.1677	1.71703	2	972.549	2.09008	54.3161	0
	A2	Sequence	# PSMs	# Proteins	# Protein Groups	Protein Group Accessions	Modifications	ΔCn	q-Value	PEP	XCorr	Charge	MH+ [Da]	ΔM [ppm]	RT [min]	# Missed Cleavages
	High	SLGNFFTVR	1	33	1	A0A0A0GT19		0	0.001	0.09051	1.48131	2	1040.56	2.8294	59.8959	0
	A2	Sequence	# PSMs	# Proteins	# Protein Groups	Protein Group Accessions	Modifications	ΔCn	q-Value	PEP	XCorr	Charge	MH+ [Da]	ΔM [ppm]	RT [min]	# Missed Cleavages
	High	LVIPPELAYGK	1	14	1	N2SMN9		0	0.009	0.1993	1.29565	2	1199.7	-0.570902	62.8828	0
N2SSH0	Bacterial regulatory , Fis family protein OS=Escherichia coli P0298942.10 GN=ECP029894210_3050 PE=4 SV=1 - [N2SSH0_ECOLX]	0	12.23	58	1	1	1	139	15.6502	6.27783
	A2	Sequence	# PSMs	# Proteins	# Protein Groups	Protein Group Accessions	Modifications	ΔCn	q-Value	PEP	XCorr	Charge	MH+ [Da]	ΔM [ppm]	RT [min]	# Missed Cleavages
	High	LGSVYPGIAPDVVEILR	1	58	1	N2SSH0		0	0.005	0.1527	0.496667	2	1798.01	2.0549	84.979	0
	A2	Sequence	# PSMs	# Proteins	# Protein Groups	Protein Group Accessions	Modifications	ΔCn	q-Value	PEP	XCorr	Charge	MH+ [Da]	ΔM [ppm]	RT [min]	# Missed Cleavages
	High	LIPEELVPVQR	1	76	1	A0A029KSQ5		0	0	0.02753	1.54108	2	1292.75	-2.6126	61.9598	0
	High	GPTLLEDFILR	1	79	1	A0A029KSQ5		0	0	0.01722	1.11251	2	1273.72	2.01588	82.1728	0
	A2	Sequence	# PSMs	# Proteins	# Protein Groups	Protein Group Accessions	Modifications	ΔCn	q-Value	PEP	XCorr	Charge	MH+ [Da]	ΔM [ppm]	RT [min]	# Missed Cleavages
	High	LHVLLRPEDLR	1	24	1	E1JGD2		0	0.002	0.107	1.59258	3	1360.81	4.86063	48.1742	0
	A2	Sequence	# PSMs	# Proteins	# Protein Groups	Protein Group Accessions	Modifications	ΔCn	q-Value	PEP	XCorr	Charge	MH+ [Da]	ΔM [ppm]	RT [min]	# Missed Cleavages
	High	GVEIGDGFDVVALR	1	34	1	A0A017IDY5		0	0	0.01089	1.12929	2	1446.76	-0.657471	73.8677	0
	A2	Sequence	# PSMs	# Proteins	# Protein Groups	Protein Group Accessions	Modifications	ΔCn	q-Value	PEP	XCorr	Charge	MH+ [Da]	ΔM [ppm]	RT [min]	# Missed Cleavages
	High	STTIGIISSLVNK	1	17	1	M8K8Z4		0	0	0.01539	1.58763	2	1332.77	-0.365068	68.6589	0
M8K044	High frequency lysogenization protein hflD OS=Escherichia coli MP021552.7 GN=ECMP0215527_1453 PE=4 SV=1 - [M8K044_ECOLX]	0	15.79	20	1	1	2	95	10.1202	6.23975
	A2	Sequence	# PSMs	# Proteins	# Protein Groups	Protein Group Accessions	Modifications	ΔCn	q-Value	PEP	XCorr	Charge	MH+ [Da]	ΔM [ppm]	RT [min]	# Missed Cleavages
	High	VGLETLLGVLNASSR	2	20	1	M8K044		0	0.001	0.07459	0.565297	2	1528.87	1.37112	89.8069	0
	A2	Sequence	# PSMs	# Proteins	# Protein Groups	Protein Group Accessions	Modifications	ΔCn	q-Value	PEP	XCorr	Charge	MH+ [Da]	ΔM [ppm]	RT [min]	# Missed Cleavages
	High	ESIEEAVSEVVNALK	1	24	1	D6I4N9		0	0	0.03374	0.794001	2	1616.84	0.965939	99.1041	0
	High	LLIDDLSFSIPK	1	18	1	D6I4N9		0	0.002	0.112	1.10581	2	1360.77	0.503771	83.8035	0
	A2	Sequence	# PSMs	# Proteins	# Protein Groups	Protein Group Accessions	Modifications	ΔCn	q-Value	PEP	XCorr	Charge	MH+ [Da]	ΔM [ppm]	RT [min]	# Missed Cleavages
	High	TLYDLLDVR	1	22	1	H1BWS7		0	0.002	0.1039	0.778397	2	1107.61	3.79094	71.8246	0
	A2	Sequence	# PSMs	# Proteins	# Protein Groups	Protein Group Accessions	Modifications	ΔCn	q-Value	PEP	XCorr	Charge	MH+ [Da]	ΔM [ppm]	RT [min]	# Missed Cleavages
	High	LSDGAPLTVYPGEVPAR	1	44	1	A0A017K297		0	0	0.01133	1.29616	2	1741.92	4.35839	60.5624	0
	A2	Sequence	# PSMs	# Proteins	# Protein Groups	Protein Group Accessions	Modifications	ΔCn	q-Value	PEP	XCorr	Charge	MH+ [Da]	ΔM [ppm]	RT [min]	# Missed Cleavages
	High	VSLGNYFTGPGSIAR	1	34	1	E3PDB5		0	0	0.01329	1.5931	2	1538.79	-1.45464	64.1783	0
